# Supplementary material for: Target Specific Inhibition of Protein Tyrosine Kinase in Conjunction With Cancer and SARS-COV-2 by Olive Nutraceuticals
Source: Front Pharmacol. 2022 Mar 8;12:812565. doi: 10.3389/fphar.2021.812565 (PMC8959131; doi:10.3389/fphar.2021.812565)
Supplement: Supplementary file 1 [file Table3.xlsx]

## Sheet: Sheet2
sn	Molecule	Canonical SMILES	Pubchem ID	fringNaroC5B	N_hy1	faroNsp2O5B	rsa	fsp2Oacc6B	faccsp2C4B	pki	ki value in nm
1	Esculin	OCC1OC(Oc2cc3ccc(=O)oc3cc2O)C(C(C1O)O)O	5281417	0	0	0	0.617637	0	0	5.431	3706.81
2	Esculetin	O=c1ccc2c(o1)cc(c(c2)O)O	5281416	0	0	0	0.52428	0	0	3.854	139959
3	Scopoletin	COc1cc2ccc(=O)oc2cc1O	5280460	0	0	0	0.54311	0	0	4.172	67297.7
4	Scopolin	OCC1OC(Oc2cc3oc(=O)ccc3cc2OC)C(C(C1O)O)O	439514	0	0	0	0.624392	1	0	6.095	803.526
5	Cyanidin-3-O-glucoside	OCC1OC(Oc2cc3c(O)cc(cc3[o+]c2c2ccc(c(c2)O)O)O)C(C(C1O)O)O	4481259	0	0	0	0.650069	0	0	5.98	1047.13
6	Luteolin 7-glucoside	OCC1OC(Oc2cc(O)c3c(c2)oc(cc3=O)c2ccc(c(c2)O)O)C(C(C1O)O)O	5280637	0	0	0	0.633532	1	0	6.249	563.638
7	Luteolin-4’-glucoside	OCC1OC(Oc2ccc(cc2O)c2cc(=O)c3c(o2)cc(cc3O)O)C(C(C1O)O)O	5319116	0	0	0	0.637546	0	0	5.768	1706.08
8	Luteolin-6-C-glucoside	OCC1OC(C(C(C1O)O)O)c1c(O)cc2c(c1[O-])c(=O)cc(o2)c1ccc(c(c1)O)O	49852298	0	0	0	0.648972	1	0	6.51	309.03
9	Luteolin-3′,7-O-diglucoside	OCC1OC(Oc2cc(O)c3c(c2)oc(cc3=O)c2ccc(c(c2)OC2OC(CO)C(C(C2O)O)O)O)C(C(C1O)O)O	5490298	0	0	0	0.667972	1	0	6.831	147.571
10	Luteolin-8-C-glucoside	OCC1OC(C(C(C1O)O)O)c1c(O)cc(c2c1oc(cc2=O)c1ccc(c(c1)O)O)O	5382105	0	0	0	0.667311	1	0	6.82	151.356
11	Apigenin-7-O-glucoside	OCC1OC(Oc2cc(O)c3c(c2)oc(cc3=O)c2ccc(cc2)O)C(C(C1O)O)O	12304093	0	0	0	0.630316	1	0	6.195	638.263
12	Taxifolin	Oc1cc2OC(c3ccc(c(c3)O)O)C(C(=O)c2c(c1)O)O	12309272	0	0	0	0.595425	0	0	5.056	8790.23
13	Quercetin	Oc1cc(O)c2c(c1)oc(c(c2=O)O)c1ccc(c(c1)O)O	5280343	0	0	0	0.585497	0	0	4.888	12942
14	Chrysoeriol	COc1cc(ccc1O)c1cc(=O)c2c(o1)cc(cc2O)O	5280666	0	0	0	0.586021	0	0	4.897	12676.5
15	Methoxyluteolin	COc1c(O)cc2c(c1O)c(=O)cc(o2)c1ccc(c(c1)O)O	5317284	0	0	0	0.592157	0	0	5.001	9977
16	Cyanidin (cation)	Oc1cc(O)c2c(c1)[o+]c(c(c2)O)c1ccc(c(c1)O)O	128861	0	0	0	0.584865	0	0	4.878	13243.4
17	Eriodictyol	Oc1cc2OC(CC(=O)c2c(c1)[O-])c1ccc(c(c1)O)O	90657147	0	0	0	0.591184	0	0	4.984	10375.3
18	Luteolin	Oc1cc(O)c2c(c1)oc(cc2=O)c1ccc(c(c1)O)O	5280445	0	0	0	0.582158	0	0	4.832	14723.1
19	Apigenin	Oc1ccc(cc1)c1cc(=O)c2c(o1)cc(cc2O)O	5280443	0	0	0	0.573893	0	0	4.692	20323.6
20	Delphinidin	Oc1cc(O)c2c(c1)[o+]c(c(c2)O)c1cc(O)c(c(c1)O)O	128853	0	0	0	0.589722	0	0	4.96	10964.8
21	Delphinidin-3-O-glucoside	OCC1OC(Oc2cc3c(O)cc(cc3[o+]c2c2cc(O)c(c(c2)O)O)O)C(C(C1O)O)O	443650	0	0	0	0.65745	0	0	6.104	787.046
22	Luteolin-7,4-O-diglucoside	OCC1OC(Oc2cc(O)c3c(c2)oc(cc3=O)c2ccc(c(c2)O)OC2OC(CO)C(C(C2O)O)O)C(C(C1O)O)O	44258093	0	0	0	0.66759	1	0	6.825	149.624
23	Vicenin-2	OCC1OC(C(C(C1O)O)O)c1c(O)c(C2OC(CO)C(C(C2O)O)O)c(c2c1oc(cc2=O)c1ccc(cc1)O)O	442664	0	0	0	0.7043	2	0	7.994	10.1391
24	Cyanidin-3-O-rutinoside	Oc1cc(O)c2c(c1)[o+]c(c(c2)OC1OC(COC2OC(C)C(C(C2O)O)O)C(C(C1O)O)O)c1ccc(c(c1)O)O	441674	0	0	0	0.695302	0	0	6.744	180.302
25	Scolymoside	OCC1OC(Oc2cc(O)c3c(c2)oc(cc3=O)c2ccc(c(c2)O)O)C(C(C1O)O)OC1OC(C)C(C(C1O)O)O	5282152	0	0	0	0.678229	1	0	7.004	99.0832
26	Isoquercitrin	OCC1OC(Oc2c(oc3c(c2=O)c(O)cc(c3)O)c2ccc(c(c2)O)O)C(C(C1O)O)O	5280804	0	0	0	0.675783	0	0	6.414	385.478
27	Chrysoeriol-7-O-glucoside	OCC1OC(Oc2cc(O)c3c(c2)oc(cc3=O)c2ccc(c(c2)OC)O)C(C(C1O)O)O	11294177	0	0	0	0.634243	1	0	6.261	548.277
28	Hesperidin	COc1ccc(cc1O)C1CC(=O)c2c(O1)cc(cc2O)OC1OC(COC2OC(C)C(C(C2O)O)O)C(C(C1O)O)O	10621	0	0	0	0.674515	1	0	6.942	114.288
29	Isoacteoside	O=C(OCC1OC(OCCc2ccc(c(c2)O)O)C(C(C1O)OC1OC(C)C(C(C1O)O)O)O)C=Cc1ccc(c(c1)O)O	6476333	0	0	0	0.684533	0	0	6.562	274.157
30	Hellicoside	OCC1OC(OCC(c2ccc(c(c2)O)O)O)C(C(C1OC(=O)C=Cc1ccc(c(c1)O)O)OC1OC(CO)C(C(C1O)O)O)O	5281778	0	0	0	0.688066	0	0	6.622	238.781
31	Suspensaside	O=C(OC1C(COC2OC(C)C(C(C2O)O)O)OC(C(C1O)O)OCC(c1ccc(c(c1)O)O)O)C=Cc1ccc(c(c1)O)O	5281798	0	0	0	0.698592	1	0	7.349	44.7713
32	Orbanchoside	OCC1OC2OCC(OC2C(C1OC(=O)C=Cc1ccc(c(c1)O)O)OC1OC(C)C(C(C1O)O)O)c1ccc(c(c1)O)O	6441894	0	0	0	0.718444	1	0	7.684	20.7014
33	Verucosin	COc1cc(ccc1O)C1OC(C(C1C)C)c1ccc(c(c1)OC)O	10736226	0	0	0	0.6454	0	0	5.901	1256.03
34	Quercetin-7-O-glucoside	OCC1OC(Oc2cc(O)c3c(c2)oc(c(c3=O)[O-])c2ccc(c(c2)O)O)C(C(C1O)O)O	91820114	0	0	0	0.635068	1	0	6.275	530.884
35	Oleoside	CC=C1C(OC=C(C1CC(=O)O)C(=O)O)OC1OC(CO)C(C(C1O)O)O	101042548	0	0	0	0.675625	1	0	6.96	109.648
36	Secologanoside	C=CC1C(OC=C(C1CC(=O)O)C(=O)O)OC1OC(CO)C(C(C1O)O)O	14136854	0	0	0	0.668778	1	1	7.453	35.2371
37	Salidroside	OCC1OC(OCCc2ccc(cc2)O)C(C(C1O)O)O	159278	0	0	0	0.610851	0	0	5.317	4819.48
38	Syringic acid	COc1cc(cc(c1O)OC)C(=O)O	10742	0	0	0	0.556207	0	0	4.393	40457.6
39	Quinic acid	OC1C(O)CC(CC1O)(O)C(=O)O	6508	0	0	0	0.587502	0	0	4.922	11967.4
40	Shikimic acid	OC1CC(=CC(C1O)O)C(=O)O	8742	0	0	0	0.559948	0	0	4.457	34914
41	Gallic acid	OC(=O)c1cc(O)c(c(c1)O)O	370	0	0	0	0.530333	0	0	3.956	110662
42	Vanillic acid	COc1cc(ccc1O)C(=O)O	8468	0	0	0	0.53758	0	0	4.079	83368.1
43	Protocatechuic acid	OC(=O)c1ccc(c(c1)O)O	72	0	0	0	0.521772	0	0	3.811	154525
44	Gentisic acid	Oc1ccc(c(c1)C(=O)O)O	3469	0	0	0	0.520722	0	0	3.794	160694
45	4-hydroxybenzoic acid	Oc1ccc(cc1)C(=O)O	135	0	0	0	0.510659	0	0	3.624	237684
46	2,6-Dihydroxybenzoic acid	OC(=O)c1c(O)cccc1O	9338	0	0	0	0.512839	0	0	3.66	218776
47	4-O-methyl-β-D-glucuronic acid	COC1C(O)C(O)C(OC1C(=O)O)O	446874	0	0	0	0.580918	0	0	4.811	15452.5
48	Rosmarinic acid	O=C(OC(C(=O)O)Cc1ccc(c(c1)O)O)C=Cc1ccc(c(c1)O)O	5281792	0	0	0	0.625962	0	0	5.572	2679.17
49	Chlorogenic Acid	O=C(OC1CC(O)(CC(C1O)O)C(=O)O)C=Cc1ccc(c(c1)O)O	1794427	0	0	0	0.625866	0	0	5.571	2685.34
50	Sinapic acid	COc1cc(C=CC(=O)O)cc(c1O)OC	637775	0	0	0	0.567673	0	0	4.587	25882.1
51	Ferulic acid	COc1cc(C=CC(=O)O)ccc1O	445858	0	0	0	0.551915	0	0	4.321	47752.9
52	Caffeic acid	OC(=O)C=Cc1ccc(c(c1)O)O	689043	0	0	0	0.540334	0	0	4.125	74989.4
53	p-Coumaric acid	OC(=O)C=Cc1ccc(cc1)O	637542	0	0	0	0.533559	0	0	4.011	97499
54	o-Coumaric Acid	OC(=O)C=Cc1ccccc1O	637540	0	0	0	0.531642	0	0	3.978	105196
55	m-Coumaric acid	OC(=O)C=Cc1cccc(c1)O	637541	0	0	0	0.534473	0	0	4.026	94189
56	Cinnamic acid	OC(=O)C=Cc1ccccc1	444539	0	0	0	0.523679	0	0	3.844	143219
57	Caffeoylglucose	OCC1OC(OC(=O)C=Cc2ccc(c(c2)O)O)C(C(C1O)O)O	5281761	0	0	0	0.617806	0	0	5.434	3681.29
58	Caftaric acid	O=C(OC(C(C(=O)O)O)C(=O)O)C=Cc1ccc(c(c1)O)O	6440397	0	0	0	0.591717	0	0	4.993	10162.5
59	3,4-Dihydroxyphenylacetic acid	OC(=O)Cc1ccc(c(c1)O)O	547	0	0	0	0.541318	0	0	4.142	72110.7
60	Homoveratric acid	COc1cc(ccc1OC)CC(=O)O	7139	0	0	0	0.565674	1	0	5.102	7906.79
61	Homovanillic acid	COc1cc(ccc1O)CC(=O)O	1738	0	0	0	0.552692	1	0	4.883	13091.8
62	Loganin	OCC1OC(OC2OC=C(C3C2C(C)C(C3)O)C(=O)OC)C(C(C1O)O)O	87691	0	0	0	0.67108	1	0	6.884	130.617
63	Loganic Acid	OCC1OC(OC2OC=C(C3C2C(C)C(C3)O)C(=O)O)C(C(C1O)O)O	89640	0	0	0	0.670124	1	0	6.867	135.831
64	Syringaresinol	COc1cc(cc(c1O)OC)C1OCC2C1COC2c1cc(OC)c(c(c1)OC)O	100067	0	0	0	0.647919	0	0	5.943	1140.25
65	1-Acetoxypinoresinol	COc1cc(ccc1O)C1OCC2(C1COC2c1ccc(c(c1)OC)O)OC(=O)C	442831	0	0	0	0.663317	0	0	6.203	626.614
66	Pinoresinol	COc1cc(ccc1O)C1OCC2C1COC2c1ccc(c(c1)OC)O	234817	0	0	0	0.631441	0	0	5.665	2162.72
67	8-Hydroxypinoresinol	COc1cc(ccc1O)C1OCC2(C1COC2c1ccc(c(c1)OC)O)O	3010930	0	0	0	0.641906	0	0	5.842	1438.8
68	(-)-Olivil	COc1cc(ccc1O)CC1(O)COC(C1CO)c1ccc(c(c1)OC)O	5273570	0	0	0	0.648398	0	0	5.951	1119.44
69	Berchemol	COc1cc(ccc1O)CC1COC(C1(O)CO)c1ccc(c(c1)OC)O	14521044	0	0	0	0.652969	0	0	6.029	935.406
70	Neo-nüzhenide	OCC1OC(OC2OC=C(C(C2=CC)CC(=O)OCC2OC(OCCc3ccc(c(c3)O)O)C(C(C2O)O)O)C(=O)OC)C(C(C1O)O)O	6476723	0	0	0	0.696161	1	0	7.307	49.3174
71	Nüzhenide	OCC1OC(OC2OC=C(C(C2=CC)CC(=O)OCC2OC(OCCc3ccc(cc3)O)C(C(C2O)O)O)C(=O)OC)C(C(C1O)O)O	6440999	0	0	0	0.696056	1	0	7.306	49.4311
72	10-Hydroxyoleuropein	OCC=C1C(OC=C(C1CC(=O)OCCc1ccc(c(c1)O)O)C(=O)OC)OC1OC(CO)C(C(C1O)O)O	6440747	0	0	0	0.719148	1	0	7.696	20.1372
73	Oleuropein	OCC1OC(OC2OC=C(C(C2=CC)CC(=O)OCCc2ccc(c(c2)O)O)C(=O)OC)C(C(C1O)O)O	5281544	0	0	0	0.69559	1	0	7.298	50.3501
74	Oleuroside	C=CC1C(OC=C(C1CC(=O)OCCc1ccc(c(c1)O)O)C(=O)OC)OC1OC(CO)C(C(C1O)O)O	102016333	0	0	0	0.67596	1	1	7.574	26.6686
75	Demethyloleuropein	OCC1OC(OC2OC=C(C(C2=CC)CC(=O)OCCc2ccc(c(c2)O)O)C(=O)O)C(C(C1O)O)O	6450302	0	0	0	0.700194	1	0	7.376	42.0727
76	Oleoside dimethylester	COC(=O)CC1C(=CC)C(OC=C1C(=O)OC)OC1OC(CO)C(C(C1O)O)O	6476722	0	0	0	0.687616	1	0	7.163	68.7068
77	Secologanic acid	O=CCC1C(C=C)C(OC=C1C(=O)O)OC1OC(CO)C(C(C1O)O)O	439612	0	0	0	0.671493	1	1	7.499	31.6957
78	Secologanol	OCCC1C(C=C)C(OC=C1C(=O)OC)OC1OC(CO)C(C(C1O)O)O	14488076	0	0	0	0.663492	1	1	7.363	43.3511
79	Secologanin	O=CCC1C(C=C)C(OC=C1C(=O)OC)OC1OC(CO)C(C(C1O)O)O	161276	0	0	0	0.672644	1	1	7.518	30.3389
80	Oleuropein aglycone	COC(=O)C1=COC(C(=CC)C1CC(=O)OCCc1ccc(c(c1)O)O)O	56842347	0	0	0	0.652299	0	0	6.017	961.612
81	Oleacein	O=CCC(C(=CC)C=O)CC(=O)OCCc1ccc(c(c1)O)O	15553186	0	0	0	0.618183	0	0	5.441	3622.43
82	Cornoside	OCC1OC(OCCC2(O)C=CC(=O)C=C2)C(C(C1O)O)O	3084796	0	0	0	0.613967	0	0	5.369	4275.63
83	Elenolic acid	O=CC1C(C)OC=C(C1CC(=O)O)C(=O)OC	169607	0	0	0	0.616047	0	0	5.405	3935.5
84	Hydroxytyrosil Elenolate	O=CC1C(C)OC=C(C1C(=O)OCCc1ccc(c(c1)O)O)C(=O)OC	101109285	0	0	0	0.65557	0	0	6.072	847.227
85	Ligstroside	OCC1OC(OC2OC=C(C(C2=CC)CC(=O)OCCc2ccc(cc2)O)C(=O)OC)C(C(C1O)O)O	14136859	0	0	0	0.703803	1	0	7.437	36.5595
86	Ligstroside aglycone	C=CC1C(O)OC=C(C1CC(=O)OCCc1ccc(cc1)O)C(=O)OC	71718370	0	0	0	0.653367	0	1	6.643	227.51
87	Demethylligstroside	OCC1OC(OC2OC=C(C(C2=CC)CC(=O)OCCc2cccc(c2)O)C(=O)O)C(C(C1O)O)O	102461561	0	0	0	0.690166	1	0	7.206	62.23
88	Homovanillyl Alcohol	OCCc1ccc(c(c1)OC)O	16928	0	0	0	0.547567	0	0	4.247	56623.9
89	Tyrosol	OCCc1ccc(cc1)O	10393	0	0	0	0.526979	0	0	3.899	126183
90	Syringaldehyde	COc1cc(C=O)cc(c1O)OC	8655	0	0	0	0.548551	0	0	4.264	54450.3
91	3,4-Dihydroxyphenylglycol	OCC(c1ccc(c(c1)O)O)O	91528	0	0	0	0.549412	0	0	4.279	52601.7
92	Catechol	Oc1ccccc1O	289	0	0	0	0.488447	0	0	3.248	564937
93	Phenol	Oc1ccccc1	996	0	0	0	0.468877	0	0	2.918	1.20781e+06
94	p-cresol	Cc1ccc(cc1)O	2879	0	0	0	0.49568	0	0	3.37	426580
95	m-cresol	Cc1cccc(c1)O	342	0	0	0	0.498089	0	0	3.411	388150
96	o-cresol	Cc1ccccc1O	335	0	0	0	0.501229	0	0	3.464	343558
97	4-Ethylguaiacol	CCc1ccc(c(c1)OC)O	62465	0	0	0	0.542245	0	0	4.157	69662.7
98	4-ethylphenol	CCc1ccc(cc1)O	31242	0	0	0	0.518585	0	0	3.758	174582
99	4-vinylguaiacol	COc1cc(C=C)ccc1O	332	0	0	0	0.535956	0	1	4.659	21928
100	Alpha-tocopherol	CC(CCCC1(C)CCc2c(O1)c(C)c(c(c2C)O)C)CCCC(CCCC(C)C)C	14985	0	0	0	0.677517	0	0	6.443	360.579
101	Beta-tocopherol	CC(CCCC(CCCC(C)C)C)CCCC1(C)CCc2c(O1)c(C)cc(c2C)O	6857447	0	0	0	0.673244	0	0	6.371	425.598
102	Gamma-tocopherol	CC(CCCC(CCCC(C)C)C)CCCC1(C)CCc2c(O1)c(C)c(c(c2)O)C	92729	0	0	0	0.678506	0	0	6.46	346.737
103	Delta-tocopherol	CC(CCCC1(C)CCc2c(O1)c(C)cc(c2)O)CCCC(CCCC(C)C)C	92094	0	0	0	0.669088	0	0	6.301	500.035
104	b-Carotene	CC(=CC=CC=C(C=CC=C(C=CC1=C(C)CCCC1(C)C)C)C)C=CC=C(C=CC1=C(C)CCCC1(C)C)C	5280489	0	0	0	0.669693	0	0	6.311	488.652
105	Lutein	CC(=CC=CC=C(C=CC=C(C=CC1=C(C)CC(CC1(C)C)O)C)C)C=CC=C(C=CC1C(=CC(CC1(C)C)O)C)C	5281243	0	0	0	0.679848	0	0	6.483	328.852
106	Neoxanthin	CC(=CC=CC=C(C=CC=C(C=C=C1C(C)(C)CC(CC1(C)O)O)C)C)C=CC=C(C=CC12OC2(C)CC(CC1(C)C)O)C	5282217	0	0	0	0.692219	0	1	7.3	50.1187
107	Violaxanthin	CC(=CC=CC=C(C=CC=C(C=CC12OC2(C)CC(CC1(C)C)O)C)C)C=CC=C(C=CC12OC2(C)CC(CC1(C)C)O)C	448438	0	0	0	0.687775	0	2	7.833	14.6893
108	Antheraxanthin	CC(=CC=CC=C(C=CC=C(C=CC12OC2(C)CC(CC1(C)C)O)C)C)C=CC=C(C=CC1=C(C)CC(CC1(C)C)O)C	5281223	0	0	0	0.680026	0	1	7.094	80.5378
109	Mutatoxanthin	CC(=CC=CC=C(C=CC=C(C1C=C2C(O1)(C)CC(CC2(C)C)O)C)C)C=CC=C(C=CC1=C(C)CC(CC1(C)C)O)C	5376325	0	0	0	0.686487	0	1	7.203	62.6614
110	B-cryptoxanthin	OC1CC(=C(C(C1)(C)C)C=CC(=CC=CC(=CC=CC=C(C=CC=C(C=CC1=C(C)CCCC1(C)C)C)C)C)C)C	5281235	0	0	0	0.670133	0	0	6.319	479.733
111	Corosolic acid	CC1CCC2(C(C1C)C1=CCC3C(C1(CC2)C)(C)CCC1C3(C)CC(O)C(C1(C)C)O)C(=O)O	6918774	0	0	0	0.781067	0	1	8.801	1.58125
112	Oleanolic acid	OC1CCC2(C(C1(C)C)CCC1(C2CC=C2C1(C)CCC1(C2CC(C)(C)CC1)C(=O)O)C)C	10494	0	0	0	0.782357	0	1	8.823	1.50314
113	Maslinic acid	OC1CC2(C)C(C(C1O)(C)C)CCC1(C2CC=C2C1(C)CCC1(C2CC(C)(C)CC1)C(=O)O)C	73659	0	0	0	0.778592	0	1	8.759	1.74181
114	Ursolic acid	CC1CCC2(C(C1C)C1=CCC3C(C1(CC2)C)(C)CCC1C3(C)CCC(C1(C)C)O)C(=O)O	64945	0	0	0	0.779874	0	1	8.781	1.65577
115	Pomolic acid	OC1CCC2(C(C1(C)C)CCC1(C2CC=C2C1(C)CCC1(C2C(C)(O)C(C)CC1)C(=O)O)C)C	382831	0	0	0	0.778044	0	1	8.75	1.77828
116	Obtusifoliol	CC(C(=C)CCC(C1CCC2(C1(C)CCC1=C2CCC2C1(C)CCC(C2C)O)C)C)C	65252	0	0	0	0.753678	0	0	7.73	18.6209
117	Cycloeucalenol	C=C(C(C)C)CCC(C1CCC2(C1(C)CCC13C2CCC2C3(C1)CCC(C2C)O)C)C	101690	0	0	0	0.746215	0	0	7.604	24.8886
118	Clerosterol	CCC(C(=C)C)CCC(C1CCC2C1(C)CCC1C2CC=C2C1(C)CCC(C2)O)C	5283638	0	0	0	0.734827	0	0	7.412	38.7258
119	Ergosterol	OC1CCC2(C(=CC=C3C2CCC2(C3CCC2C(C=CC(C(C)C)C)C)C)C1)C	444679	0	0	0	0.737629	0	0	7.459	34.7536
120	Stigmastanol	CCC(C(C)C)CCC(C1CCC2C1(C)CCC1C2CCC2C1(C)CCC(C2)O)C	15559396	0	0	0	0.73948	0	0	7.49	32.3594
121	Campestanol	OC1CCC2(C(C1)CCC1C2CCC2(C1CCC2C(CCC(C(C)C)C)C)C)C	119394	0	0	0	0.730308	0	0	7.335	46.2381
122	Δ-7-Avenasterol	CC=C(C(C)C)CCC(C1CCC2C1(C)CCC1C2=CCC2C1(C)CCC(C2)O)C	12795736	0	0	0	0.730439	0	0	7.338	45.9198
123	β-sitosterol	CCC(C(C)C)CCC(C1CCC2C1(C)CCC1C2CC=C2C1(C)CCC(C2)O)C	222284	0	0	0	0.727806	0	0	7.293	50.9331
124	Campesterol	OC1CCC2(C(=CCC3C2CCC2(C3CCC2C(CCC(C(C)C)C)C)C)C1)C	173183	0	0	0	0.729303	0	0	7.318	48.0839
125	Stigmasterol	CCC(C(C)C)C=CC(C1CCC2C1(C)CCC1C2CC=C2C1(C)CCC(C2)O)C	5280794	0	0	0	0.731977	0	0	7.364	43.2514
126	Cholesterol	CC(CCCC(C1CCC2C1(C)CCC1C2CC=C2C1(C)CCC(C2)O)C)C	5997	0	0	0	0.714809	0	0	7.074	84.3335
127	24-Methylene-cholesterol	OC1CCC2(C(=CCC3C2CCC2(C3CCC2C(CCC(=C)C(C)C)C)C)C1)C	53477901	0	0	0	0.726027	0	0	7.263	54.5758
128	Brassicasterol	OC1CCC2(C(=CCC3C2CCC2(C3CCC2C(C=CC(C(C)C)C)C)C)C1)C	5281327	0	0	0	0.742354	0	0	7.539	28.9068
129	Linalool	C=CC(CCC=C(C)C)(O)C	6549	0	0	0	0.583836	0	0	4.86	13803.8
130	?-amyrone	O=C1CCC2(C(C1(C)C)CCC1(C2CC=C2C1(C)CCC1(C2CC(C)(C)CC1)C)C)C	12306160	0	0	0	0.762992	0	0	7.888	12.942
131	Butyrospermol	CC(=CCCC(C1CCC2(C1(C)CCC1C2=CCC2C1(C)CCC(C2(C)C)O)C)C)C	472759	0	0	0	0.742422	0	0	7.54	28.8403
132	Cyclobranol	CC(=C(CCC(C1CCC2(C1(C)CCC13C2CCC2C3(C1)CCC(C2(C)C)O)C)C)C)C	13920164	0	0	0	0.753505	0	0	7.727	18.7499
133	Cyclosadol	CC(=CCC(C1CCC2(C1(C)CCC13C2CCC2C3(C1)CCC(C2(C)C)O)C)C)C(C)C	44423567	0	0	0	0.762505	0	0	7.88	13.1826
134	Dammaradienol	CC(=CCCC(=C)C1CCC2(C1CCC1C2(C)CCC2C1(C)CCC(C2(C)C)O)C)C	13893946	0	0	0	0.744847	0	0	7.581	26.2422
135	Germanicol	OC1CCC2(C(C1(C)C)CCC1(C2CCC2C1(C)CCC1(C2=CC(C)(C)CC1)C)C)C	122857	0	0	0	0.77125	0	0	8.027	9.39723
136	Parkeol	CC(=CCCC(C1CCC2(C1(C)CC=C1C2CCC2C1(C)CCC(C2(C)C)O)C)C)C	12313974	0	0	0	0.745298	0	0	7.589	25.7632
137	3-epi-betulin	OCC12CCC(C2C2C(CC1)(C)C1(C)CCC3C(C1CC2)(C)CCC(C3(C)C)O)C(=C)C	473112	0	0	0	0.774077	0	0	8.075	8.41395
138	Agrostophyllinol	C=C(C(C)C)CCC(C1CCC2(C1(C)CC=C1C2CCC2C1(C)CCC(C2(C)C)O)C)C	489917	0	0	0	0.756707	0	0	7.782	16.5196
139	Tirucallol	CC(=CCCC(C1CCC2(C1(C)CCC1=C2CCC2C1(C)CCC(C2(C)C)O)C)C)C	101257	0	0	0	0.7478	0	0	7.631	23.3884
140	Taraxasterol	C=C1CCC2(C(C1C)C1CCC3C(C1(CC2)C)(C)CCC1C3(C)CCC(C1(C)C)O)C	115250	0	0	0	0.775957	0	0	8.107	7.81628
141	Taraxerol	OC1CCC2(C(C1(C)C)CCC1(C2CCC2(C1=CCC1(C2CC(C)(C)CC1)C)C)C)C	92097	0	0	0	0.778114	0	0	8.143	7.19449
142	α-amyrin	CC1CCC2(C(C1C)C1=CCC3C(C1(CC2)C)(C)CCC1C3(C)CCC(C1(C)C)O)C	73170	0	0	0	0.771022	0	0	8.024	9.46237
143	δ-amyrin	OC1CCC2(C(C1(C)C)CCC1(C2CCC2=C3CC(C)(C)CCC3(CCC12C)C)C)C	12358447	0	0	0	0.788328	0	0	8.316	4.83059
144	β-amyrin	OC1CCC2(C(C1(C)C)CCC1(C2CC=C2C1(C)CCC1(C2CC(C)(C)CC1)C)C)C	73145	0	0	0	0.770071	0	0	8.007	9.84011
145	Ψ-taraxasterol	CC1=CCC2(C(C1C)C1CCC3C(C1(CC2)C)(C)CCC1C3(C)CCC(C1(C)C)O)C	5270605	0	0	0	0.775841	0	0	8.105	7.85236
146	Uvaol	OCC12CCC(C(C2C2=CCC3C(C2(CC1)C)(C)CCC1C3(C)CCC(C1(C)C)O)C)C	92802	0	0	0	0.787238	0	0	8.298	5.03501
147	Erythrodiol	OCC12CCC3(C(=CCC4C3(C)CCC3C4(C)CCC(C3(C)C)O)C2CC(CC1)(C)C)C	101761	0	0	0	0.766214	0	0	7.942	11.4288
148	2,4-dihydroxybenzoic acid	Oc1ccc(c(c1)O)C(=O)O	1491	0	0	0	0.516305	0	0	3.719	190985
149	2,6-Dimethoxybenzoic acid	COc1cccc(c1C(=O)O)OC	15109	0	0	0	0.548657	0	0	4.266	54200.1
150	2-(4-hydroxyphenyl)acetic acid	OC(=O)Cc1ccc(cc1)O	127	0	0	0	0.532882	0	0	3.999	100231
151	Rutin	Oc1cc(O)c2c(c1)oc(c(c2=O)OC1OC(COC2OC(C)C(C(C2O)O)O)C(C(C1O)O)O)c1ccc(c(c1)O)O	5280805	0	0	0	0.707944	0	0	6.958	110.154
152	Verbascoside	OCC1OC(OCCc2ccc(c(c2)O)O)C(C(C1OC(=O)C=Cc1ccc(c(c1)O)O)OC1OC(C)C(C(C1O)O)O)O	5281800	0	0	0	0.678803	0	0	6.465	342.768
153	Dihydro-p-coumaric acid	OC(=O)CCc1ccc(cc1)O	10394	0	0	0	0.543549	0	0	4.179	66221.7
154	Δ-5-Avenasterol	CC=C(C(C)C)CCC(C1CCC2C1(C)CCC1C2CC=C2C1(C)CCC(C2)O)C	5281326	0	0	0	0.729731	0	0	7.326	47.2063
155	Luteolin-4'-O-rutinoside	Oc1cc2OC(CC(=O)c2c(c1)O)c1ccc(c(c1)O)OC1OC(COC2OC(C)C(C(C2O)O)O)C(C(C1O)O)O	378305	0	0	0	0.697094	0	0	6.774	168.267
156	Wedelosin	OCC1OC(OC2CC(C(=O)O)(C(=O)O)C3C(C2)(C)C2CCC4(CC2(CC3)C(O)C4=C)O)C(C(C1O)OC(=O)CCc1ccccc1)NC(=O)CC(C)C	156818	0	0	0	0.811803	0	0	8.713	1.93642
157	Chlorophyll a	COC(=O)[C@@H]1C2=c3c(=C1[O-])c(c([n-]3)C=C1N=C(C(=C1CC)C)C=C1N=C(C=C3N=C2[C@@H](CCC(=O)OC/C=C(/CCCC(CCCC(CCCC(C)C)C)C)\C)[C@@H]3C)C(=C1C=C)C)C	6477652	0	0	0	0.744254	0	1	8.179	6.62217
158	Chlorophyll b	COC(=O)C1C2=c3c(C1=O)c(c(=CC1=C(CC)C(=C[O-])C(=N1)C=C1N=C(C=C4N=C2C(CCC(=O)OCC=C(CCCC(CCCC(CCCC(C)C)C)C)C)C4C)C(=C1C=C)C)[n-]3)C	6450186	0	0	0	0.739902	0	1	8.106	7.8343
159	Luteoxanthin	CC(=CC=CC=C(C=CC=C(C1C=C2C(O1)(C)CC(CC2(C)C)O)C)C)C=CC=C(C=CC12OC2(C)CC(CC1(C)C)O)C	14251665	0	0	0	0.691736	0	2	7.9	12.5893
160	Cycloartenol	CC(=CCCC(C1CCC2(C1(C)CCC13C2CCC2C3(C1)CCC(C2(C)C)O)C)C)C	17750995	0	0	0	0.746716	0	0	7.613	24.3781
161	Lupenone	CC(=C)C1CCC2(C1C1CCC3C(C1(C)CC2)(C)CCC1C3(C)CCC(=O)C1(C)C)C	323075	0	0	0	0.779913	0	0	8.174	6.69885
