# Supplementary material for: Target Specific Inhibition of Protein Tyrosine Kinase in Conjunction With Cancer and SARS-COV-2 by Olive Nutraceuticals
Source: Front Pharmacol. 2022 Mar 8;12:812565. doi: 10.3389/fphar.2021.812565 (PMC8959131; doi:10.3389/fphar.2021.812565)
Supplement: Supplementary file 3 [file Table4.xlsx]

## Sheet: Sheet1
	Results of autodock vina ( virtual screening)
Molecule Number	Binding energy	Molecule
1	-8	Esculin
2	-6.4	Esculetin
3	-6.7	Scopoletin
4	-8.3	Scopolin
5	-7.7	Cyanidin-3-O-glucoside
6	-7.5	Luteolin 7-glucoside
7	-7.4	Luteolin-4’-glucoside
8	-7.1	Luteolin-6-C-glucoside
9	-7.9	Luteolin-3′,7-O-diglucoside
10	-7.4	Luteolin-8-C-glucoside
11	-7.16	Quercetin
12	-7.2	Apigenin-7-O-glucoside
13	-7.9	Taxifolin
14	-8	Chrysoeriol
15	-7.9	Methoxyluteolin
16	-8	Cyanidin (cation)
17	-8	Eriodictyol
18	-8	Luteolin
19	-8	Apigenin
20	-8	Delphinidin
21	-7.7	Delphinidin-3-O-glucoside
22	-7.17	Luteolin-7,4-O-diglucoside
23	-7.7	Vicenin-2
24	-7.17	Cyanidin-3-O-rutinoside
25	-7.19	Scolymoside
26	-8	Isoquercitrin
27	-7.4	Chrysoeriol-7-O-glucoside
28	-8.2	Hesperitin
29	-7.3	Isoacteoside
30	-7.1	Hellicoside
31	-7.17	Suspensaside
32	-8.5	Orbanchoside
33	-7.9	Verucosin
34	-7.18	Quercetin-7-O-glucoside
35	-7.4	Oleoside
36	-6.9	Secologanoside
37	-7.3	Salidroside
38	-5.7	Syringic acid
39	-5.8	Quinic acid
40	-6.1	Shikimic acid
41	-6	Gallic acid
42	-5.8	Vanillic acid
43	-6	Protocatechuic acid
44	-5.7	Gentisic acid
45	-5.5	4-hydroxybenzoic acid
46	-5.7	2,6-Dihydroxybenzoic acid
47	-5.6	4-O-methyl-β-D-glucuronic acid
48	-7.7	Rosmarinic acid
49	-8.5	Chlorogenic Acid
50	-6.2	Sinapic acid
51	-6.7	Ferulic acid
52	-6.9	Caffeic acid
53	-6.5	p-Coumaric acid
54	-6.5	o-Coumaric Acid
55	-6.6	m-Coumaric acid
56	-6.3	Cinnamic acid
57	-7.9	Caffeoylglucose
58	-7.1	Caftaric acid
59	-6.3	3,4-Dihydroxyphenylacetic acid
60	-6	Homoveratric acid
61	-5.9	Homovanillic acid
62	-7.4	Loganin
63	-7.6	Loganic Acid
64	-8	Syringaresinol
65	-8	1-Acetoxypinoresinol
66	-8	Pinoresinol
67	-8	8-Hydroxypinoresinol
68	-7.6	(-)-Olivil
69	-8	Berchemol
70	-7.2	Neo-nüzhenide
71	-7.4	Nüzhenide
72	-7.3	10-Hydroxyoleuropein
73	-7.3	Oleuropein
74	-7.9	Oleuroside
75	-7.3	Demethyloleuropein
76	-7.7	Oleoside dimethylester
77	-7.1	Secologanic acid
78	-6.8	Secologanol
79	-6.6	Secologanin
80	-8.1	Oleuropein aglycone
81	-7.3	Oleacein
82	-6.5	Cornoside
83	-7	Chlorophyll b
84	-6.2	Elenolic acid
85	-8.1	Hydroxytyrosil Elenolate
86	-7.1	Ligstroside
87	-7	Ligstroside aglycone
88	-7.1	Demethylligstroside
89	-5.7	Homovanillyl Alcohol
90	-5.3	Tyrosol
91	-5.4	Syringaldehyde
92	-6	3,4-Dihydroxyphenylglycol
93	-5.4	Catechol
94	-4.9	Phenol
95	-5.2	p-cresol
96	-5.3	m-cresol
97	-5.2	o-cresol
98	-5.6	4-Ethylguaiacol
99	-5.3	4-ethylphenol
100	-5.6	4-vinylguaiacol
101	-8.1	Alpha-tocopherol
102	-8.1	Beta-tocopherol
103	-8	Gamma-tocopherol
104	-7.9	Delta-tocopherol
105	-7.3	b-Carotene
106	-7.2	Lutein
107	-7.18	Neoxanthin
108	-8.5	Violaxanthin
109	-8	Antheraxanthin
110	-8.4	Mutatoxanthin
111	-7.17	B-cryptoxanthin
112	-8.5	Corosolic acid
113	-8.4	Oleanolic acid
114	-8.3	Maslinic acid
115	-8.4	Ursolic acid
116	-8.2	Pomolic acid
117	-7.3	Obtusifoliol
118	-7.2	Chlorophyll a
119	-7.1	Cycloeucalenol
120	-7.1	Clerosterol
121	-7.19	Ergosterol
122	-7.7	Stigmastanol
123	-7.1	Campestanol
124	-7.2	Δ-7-Avenasterol
125	-7.7	β-sitosterol
126	-7.1	Campesterol
127	-7.4	Stigmasterol
128	-7.4	Cholesterol
129	-7.1	24-Methylene-cholesterol
130	-7.5	Brassicasterol
131	-5.2	Linalool
132	-7.2	β-amyrone
133	-7.2	Butyrospermol
134	-7.4	Cyclobranol
135	-7.1	Cyclosadol
136	-7.16	Dammaradienol
137	-7.1	Germanicol
138	-7.7	Parkeol
139	-7.7	3-epi-betulin
140	-7.7	Agrostophyllinol
141	-8.1	Tirucallol
142	-7.4	Taraxasterol
143	-7.3	Taraxerol
144	-8	α-amyrin
145	-7.1	δ-amyrin
146	-7.1	β-amyrin
147	-7.1	Ψ-taraxasterol
148	-7.7	Uvaol
149	-7.4	Erythrodiol
150	-5.9	2,4-dihydroxybenzoic acid
151	-5.5	2,6-Dimethoxybenzoic acid
152	-5.8	2-(4-hydroxyphenyl)acetic acid
153	-8.1	Rutin
154	-7.5	Verbascoside
155	-6.1	Dihydro-p-coumaric acid
156	-7.2	Δ-5-Avenasterol
157	-8.6	Wedelosin
158	-7.91	Luteoxanthin
159	-7.9	Cycloartenol
160	-7.18	Lupenone
161	-6.78	Luteolin-4'-O-rutinoside
