# Supplementary material for: Target Specific Inhibition of Protein Tyrosine Kinase in Conjunction With Cancer and SARS-COV-2 by Olive Nutraceuticals
Source: Front Pharmacol. 2022 Mar 8;12:812565. doi: 10.3389/fphar.2021.812565 (PMC8959131; doi:10.3389/fphar.2021.812565)
Supplement: Supplementary file 4 [file Table1.csv]

sn	Molecule ChEMBL ID	Smiles	ki	pki	rsa	N_hy1	faccsp2C4B	fringNaroC5B	faroNsp2O5B	fsp2Oacc6B	fdonnotringC6B	fFamdN6B	fnotringNnotringO7B	C_acc_9B
1	CHEMBL3981261	C=CC(=O)N(C)CCOc1cccc(Nc2cc(-c3cc(F)cc(-n4ncc5c6c(sc5c4=O)CCCC6)c3CO)cn(C)c2=O)n1	0.146	9.84	0.662483495	2	2	0	1	0	2	1	1	34
2	CHEMBL3899326	C=CC(=O)NCCNc1cccc(Nc2cc(-c3cc(F)cc(-n4ncc5c6c(sc5c4=O)CCCC6)c3CO)cn(C)c2=O)n1	0.248	9.61	0.658245012	2	2	0	1	0	1	1	1	33
3	CHEMBL458333	COC(C)(C)CCn1nc(Nc2c(C)cccc2C)c2cnc(Nc3ccc(OCCN4CCCC4)cc3)nc21	0.25	9.6	0.66098954	2	0	4	0	0	1	0	1	31
4	CHEMBL3967132	CC#CC(=O)NCCOc1cccc(Nc2cc(-c3cc(F)cc(-n4ncc5c6c(sc5c4=O)CCCC6)c3CO)cn(C)c2=O)n1	0.306	9.51	0.649029919	2	2	0	1	0	1	1	1	34
5	CHEMBL4102992	C[C@H]1CN(c2ccc(Nc3cc(-c4cc(F)cc(N5CCn6c(cc7c6CCCC7)C5=O)c4CO)cn(C)c3=O)nc2)CCN1C	0.32	9.49	0.682490513	0	3	0	1	0	1	1	1	35
6	CHEMBL3670094	CN1CCN(c2ccc(Nc3cc(-c4cc(F)cc(N5CCn6c(cc7c6CCCC7)C5=O)c4CO)cn(C)c3=O)nc2)CC1	0.35	9.46	0.678042489	0	3	0	1	0	1	1	1	34
7	CHEMBL4095379	C[C@@H]1CN(C)CCN1c1ccc(Nc2cc(-c3cc(F)cc(N4CCn5c(cc6c5CCCC6)C4=O)c3CO)cn(C)c2=O)nc1	0.37	9.43	0.684975859	0	3	0	1	0	1	1	1	35
8	CHEMBL4069790	Cn1cc(-c2ccnc(N3CCn4c(cc5c4CC(C)(C)C5)C3=O)c2CO)cc(Nc2ccc(C3CN(C4COC4)C3)cn2)c1=O	0.43	9.37	0.677731542	0	3	0	1	0	1	0	1	35
9	CHEMBL4092794	C[C@@H]1CN(c2ccc(Nc3cc(-c4cc(F)cc(N5CCn6c(cc7c6CCCC7)C5=O)c4CO)cn(C)c3=O)nc2)CCN1C	0.43	9.37	0.681349553	0	3	0	1	0	1	1	1	35
10	CHEMBL4090117	Cn1cc(-c2ccnc(N3CCn4c(cc5c4CC(C)(C)C5)C3=O)c2CO)cc(Nc2ccc(N3CCN(C4CCOCC4)CC3)cn2)c1=O	0.45	9.35	0.685407327	0	3	0	1	0	1	0	1	38
11	CHEMBL3966856	C=CC(=O)NCCN(C)c1cccc(Nc2cc(-c3cc(F)cc(-n4ncc5c6c(sc5c4=O)CCCC6)c3CO)cn(C)c2=O)n1	0.494	9.31	0.670835246	2	2	0	1	0	1	1	1	34
12	CHEMBL3967905	C=C(C#N)C(=O)NCCOc1cccc(Nc2cc(-c3cc(F)cc(-n4ncc5c6c(sc5c4=O)CCCC6)c3CO)cn(C)c2=O)n1	0.576	9.24	0.652101716	3	2	0	1	0	1	1	1	34
13	CHEMBL4063638	CC1C=C(c2ccnc(N3CCc4c(sc5c4CC(C)(C)C5)C3=O)c2CO)C=C(Nc2ccc(N3CCN(C4COC4)CC3)cc2)C1=O	0.58	9.24	0.691615429	0	3	0	0	0	1	0	1	38
14	CHEMBL3890374	C=CC(=O)N[C@@H](C)COc1cccc(Nc2cc(-c3ccnc(N4CCn5c(cc6c5CC(C)(C)C6)C4=O)c3CO)cn(C)c2=O)n1	0.612	9.21	0.677171266	0	3	0	1	0	1	0	1	35
15	CHEMBL4085043	C[C@H]1CN(C)CCN1c1ccc(Nc2cc(-c3cc(F)cc(N4CCn5c(cc6c5CCCC6)C4=O)c3CO)cn(C)c2=O)nc1	0.65	9.19	0.686967494	0	3	0	1	0	1	1	1	35
16	CHEMBL3950730	C=CC(=O)NCCN(C)c1cccc(Nc2cc(-c3ccnc(N4CCn5c(cc6c5CC(C)(C)C6)C4=O)c3CO)cn(C)c2=O)n1	0.683	9.17	0.689425479	0	3	0	1	0	1	0	1	35
17	CHEMBL3670095	Cn1cc(-c2cc(F)cc(N3CCn4c(cc5c4CCCC5)C3=O)c2CO)cc(Nc2ccc(N3CCN(C4COC4)CC3)cn2)c1=O	0.69	9.16	0.68178285	0	3	0	1	0	1	1	1	36
18	CHEMBL3913800	C=CC(=O)NCCOc1cccc(Nc2cc(-c3ccnc(N4CCn5c(cc6c5CC(C)(C)C6)C4=O)c3CO)cn(C)c2=O)n1	0.792	9.1	0.662880553	0	3	0	1	0	1	0	1	34
19	CHEMBL1997617	CN1CCN(C2CCC(n3cc(-c4ccc(Oc5ccccc5)cc4)c4c(N)ncnc43)CC2)CC1	0.7943	9.1	0.656868899	0	0	2	0	0	0	0	0	28
20	CHEMBL4070991	C[C@H]1CN(C2COC2)CCN1c1cnc(Nc2cc(-c3ccnc(N4CCn5c(cc6c5CC(C)(C)C6)C4=O)c3CO)cn(C)c2=O)cn1	0.8	9.1	0.692684176	0	3	0	1	1	1	0	1	36
21	CHEMBL3986379	Cn1cc(-c2ccnc(N3CCn4c(cc5c4CC(C)(C)C5)C3=O)c2CO)cc(Nc2ccnc(N3CCC(C(=O)NCC#N)C3)n2)c1=O	0.864	9.06	0.669717317	1	3	0	1	1	1	0	1	35
22	CHEMBL3911251	C=CC(=O)N[C@H]1CCCN(c2cccc(Nc3cc(-c4ccnc(N5CCn6c(cc7c6CC(C)(C)C7)C5=O)c4CO)cn(C)c3=O)n2)C1	0.888	9.05	0.678032006	0	3	0	1	0	1	0	1	37
23	CHEMBL3954850	C=CC(=O)NCCOc1cccc(Nc2cc(-c3ccnc(-n4ncc5cc(C(C)(C)C)cc(F)c5c4=O)c3CO)cn(C)c2=O)n1	0.915	9.04	0.665230095	2	1	0	1	0	1	0	1	34
24	CHEMBL4087543	CC[C@H]1CN(C2COC2)CCN1c1ccc(Nc2cc(-c3ccnc(N4CCn5c(cc6c5CC(C)(C)C6)C4=O)c3CO)cn(C)c2=O)nc1	0.96	9.02	0.688274154	0	3	0	1	0	1	0	1	38
25	CHEMBL4093188	CC1C=C(c2ccnc(N3Cc4cc(C(C)(C)C)sc4C3=O)c2CO)C=C(Nc2ccc(N3CCN(C4COC4)CC3)cc2)C1=O	1	9	0.704378797	0	3	0	0	0	1	0	1	36
26	CHEMBL4097832	COCCCN1CCN(c2ccc(Nc3cc(-c4ccnc(N5CCn6c(cc7c6CC(C)(C)C7)C5=O)c4CO)cn(C)c3=O)nc2)CC1	1	9	0.677549553	0	3	0	1	0	1	0	1	37
27	CHEMBL4062634	COCCN1CCN(c2ccc(Nc3cc(-c4ccnc(N5CCn6c(cc7c6CC(C)(C)C7)C5=O)c4CO)cn(C)c3=O)nc2)CC1	1.2	8.92	0.675744655	0	3	0	1	0	1	0	1	36
28	CHEMBL3670082	Cn1cc(-c2cccc(N3CCc4c(sc5c4CC(C)(C)C5)C3=O)c2CO)cc(Nc2ccncn2)c1=O	1.28	8.89	0.664572948	0	3	0	1	0	1	0	1	29
29	CHEMBL4074792	C[C@H]1CN(C2COC2)[C@H](C)CN1c1ccc(Nc2cc(-c3ccnc(N4CCn5c(cc6c5CC(C)(C)C6)C4=O)c3CO)cn(C)c2=O)nc1	1.3	8.89	0.692412533	0	3	0	1	0	1	0	1	38
30	CHEMBL3896744	C=C(C#N)C(=O)NCCOc1cccc(Nc2cc(-c3ccnc(N4CCn5c(cc6c5CC(C)(C)C6)C4=O)c3CO)cn(C)c2=O)n1	1.7	8.77	0.66388069	1	3	0	1	0	1	0	1	35
31	CHEMBL3904869	C=CC(=O)N(C)CCOc1cccc(Nc2cc(-c3ccnc(N4CCn5c(cc6c5CC(C)(C)C6)C4=O)c3CO)cn(C)c2=O)n1	1.75	8.76	0.670284935	0	3	0	1	0	2	0	1	35
32	CHEMBL4060356	CC(=O)N1CCN(c2ccc(Nc3cc(-c4ccnc(N5CCn6c(cc7c6CC(C)(C)C7)C5=O)c4CO)cn(C)c3=O)nc2)CC1	1.8	8.74	0.681111732	0	3	0	1	0	1	0	1	35
33	CHEMBL4085477	Cn1cc(-c2ccnc(N3CCn4c(cc5c4CCCC5)C3=O)c2CO)cc(Nc2ccc(N3CCN(C4COC4)CC3)cn2)c1=O	1.8	8.74	0.677729451	0	3	0	1	0	1	0	1	35
34	CHEMBL4086408	CC1C=C(c2ccnc(N3CCn4c(cc5c4CC(C)(C)C5)C3=O)c2CO)C=C(Nc2ccc(N3CCN(C4COC4)CC3)cc2)C1=O	1.8	8.74	0.684724332	0	3	0	0	0	1	0	1	38
35	CHEMBL4082268	Cn1cc(-c2ccnc(N3CCn4c(cc5c4CC(C)(C)C5)C3=O)c2CO)cc(Nc2cccc(N3CCN(C4COC4)CC3)n2)c1=O	1.8	8.74	0.677268075	0	3	0	1	0	1	0	1	36
36	CHEMBL4066176	C[C@@H]1CN(C2COC2)CCN1c1ccc(Nc2cc(-c3ccnc(N4CCn5c(cc6c5CC(C)(C)C6)C4=O)c3CO)cn(C)c2=O)nc1	1.8	8.74	0.689293894	0	3	0	1	0	1	0	1	37
37	CHEMBL4075449	C=CC(=O)Nc1cc(-n2c(=O)ccc3cnc4ccc(-c5cn[nH]c5)cc4c32)ccc1C	2	8.7	0.672397955	1	0	0	0	1	0	0	0	25
38	CHEMBL3973265	C=CC(=O)N[C@H]1CCCN(c2cccc(Nc3cc(-c4cc(F)cc(-n5ncc6c7c(sc6c5=O)CCCC7)c4CO)cn(C)c3=O)n2)C1	2.16	8.67	0.670810854	2	2	0	1	0	1	1	1	36
39	CHEMBL3905684	CC#CC(=O)NCCOc1cccc(Nc2cc(-c3ccnc(N4CCn5c(cc6c5CC(C)(C)C6)C4=O)c3CO)cn(C)c2=O)n1	2.37	8.62	0.657191562	0	3	0	1	0	1	0	1	35
40	CHEMBL4090946	CC1C=C(c2ccnc(N3CCn4c5c(c(F)c4C3=O)CCCC5)c2CO)C=C(Nc2ccc(N3CCN(C4COC4)CC3)cc2)C1=O	2.5	8.6	0.687471732	0	3	0	0	0	1	0	1	37
41	CHEMBL3959446	C=CC(=O)N[C@@H](C)COc1cccc(Nc2cc(-c3cc(F)cc(-n4ncc5c6c(sc5c4=O)CCCC6)c3CO)cn(C)c2=O)n1	2.57	8.59	0.671103476	2	2	0	1	0	1	1	1	34
42	CHEMBL2001584	Cn1cc(-c2cccc(NC(=O)c3ccc(C(C)(C)C)cc3)c2CO)cc(Nc2ccc(C(=O)N3CCOCC3)cn2)c1=O	3.162	8.5	0.668887531	0	1	2	1	0	1	0	0	34
43	CHEMBL4091991	C=CC(=O)Nc1cc(-n2c(=O)ccc3cnc4ccc(-c5ccc(NS(C)(=O)=O)cc5)cc4c32)ccc1C	3.2	8.49	0.678795445	1	0	1	0	1	0	0	0	29
44	CHEMBL4071754	CC(=O)N1CC2(C1)CN(c1ccc(Nc3cc(-c4ccnc(N5CCn6c(cc7c6CC(C)(C)C7)C5=O)c4CO)cn(C)c3=O)nc1)C2	3.3	8.48	0.6795134	0	3	0	1	0	1	0	1	36
45	CHEMBL4079803	Cn1cc(-c2ccnc(N3CCn4c(cc5c4CC(C)(C)C5)C3=O)c2CO)cc(Nc2ccc(N3CCN(CCC(F)(F)F)CC3)cn2)c1=O	4	8.4	0.680722184	0	3	0	1	0	1	0	1	36
46	CHEMBL4104307	CC1C=C(c2ccnc(-n3ccn4c5c(cc4c3=O)CCCC5)c2CO)C=C(Nc2ccc(N3CCN(C4COC4)CC3)cc2)C1=O	4.2	8.38	0.676297694	0	4	0	0	0	1	0	1	37
47	CHEMBL3917719	C=CC(=O)NCCNc1cccc(Nc2cc(-c3ccnc(N4CCn5c(cc6c5CC(C)(C)C6)C4=O)c3CO)cn(C)c2=O)n1	4.33	8.36	0.666811369	0	3	0	1	0	1	0	1	34
48	CHEMBL4075845	CC1C=C(c2ccnc(N3CCc4c(sc5c4CCCC5)C3=O)c2CO)C=C(Nc2ccc(N3CCN(C4COC4)CC3)cc2)C1=O	5.97	8.22	0.678983864	0	3	0	0	0	1	0	1	37
49	CHEMBL4096207	C=CC(=O)Nc1cc(Nc2cc(-c3cccc(NC(=O)c4cc5c(s4)CCCC5)c3C)cn(C)c2=O)ccc1C(=O)N1CCOCC1	6	8.22	0.669910909	0	3	2	0	0	0	0	0	36
50	CHEMBL4101904	Cn1cc(-c2cncc(N3CCn4c(cc5c4CCCC5)C3=O)c2CO)cc(Nc2ccc(N3CCN(C4COC4)CC3)cn2)c1=O	6.3	8.2	0.679760764	0	2	0	2	0	1	0	1	35
51	CHEMBL4075253	Cn1cc(-c2nccc(N3CCn4c(cc5c4CCCC5)C3=O)c2CO)cc(Nc2ccc(N3CCN(C4COC4)CC3)cn2)c1=O	6.9	8.16	0.67594995	0	2	0	1	1	1	0	1	35
52	CHEMBL4077123	C=CC(=O)Nc1cc(Nc2cc(-c3cccc(NC(=O)c4ccc(C(C)(C)C)cc4)c3C)cn(C)c2=O)ccc1C(=O)N1CCOCC1	8.9	8.05	0.734813266	0	1	2	0	0	1	0	0	38
53	CHEMBL49120	CCN(CC)CCOc1ccc(Nc2ncc3cc(-c4c(Cl)cccc4Cl)c(=O)n(C)c3n2)cc1	10	8	0.643662796	1	0	4	0	1	0	0	0	26
54	CHEMBL1994938	Nc1ncc(C=CC(=O)NCCCn2ccnc2)c2scc(-c3ccc(Br)cc3)c12	10	8	0.620769255	0	1	2	0	1	0	0	0	22
55	CHEMBL1989267	COc1cc(-c2csc3c(C=CC(=O)NCCN(C)C)cnc(N)c23)ccc1NC(=O)c1cc2ccccc2n1C	12.59	7.9	0.649702115	0	1	4	0	1	0	0	0	31
56	CHEMBL1988387	Cn1cc(-c2cnc(N)c3c(-c4ccc(NC(=O)Nc5ccc(OC(F)F)cc5)cc4)csc23)cn1	12.59	7.9	0.629447395	1	1	2	0	0	1	0	0	25
57	CHEMBL2002165	CC(O)Cn1cc(-c2cnc(N)c3c(-c4ccc(NC(=O)Nc5cccc(F)c5)cc4)csc23)cn1	19.95	7.7	0.630053519	1	1	2	0	0	0	1	0	26
58	CHEMBL1973138	Cc1c(NC(=O)c2ccc(C(C)(C)C)cc2)cccc1-c1cc(Nc2ccc(C(=O)N3CCOCC3)cn2)c(=O)n(C)c1	19.95	7.7	0.670999305	0	1	2	1	0	1	0	0	34
59	CHEMBL3301625	C=CC(=O)Nc1cccc(Nc2nc(Nc3ccc(OCCOC)cc3)ncc2F)c1	20.7	7.68	0.607267665	0	0	4	0	0	1	0	0	22
60	CHEMBL1967878	Cc1cc(Nc2ncc(F)c(NC3C4C=CC(C4)C3C(N)=O)n2)ccc1N1CCN(C)CC1	25.12	7.6	0.64717274	0	1	0	0	1	0	0	0	23
61	CHEMBL1993941	CCCn1cc(-c2cnc(N)c3c(-c4ccc(NC(=O)Nc5cccc(F)c5)cc4)csc23)cn1	25.12	7.6	0.629791794	1	1	2	0	0	0	1	0	26
62	CHEMBL1980297	Nc1ncc(-c2cnn(CCO)c2)c2scc(-c3ccc(NC(=O)Nc4cccc(F)c4)cc3)c12	25.12	7.6	0.626737874	1	1	2	0	0	0	1	0	25
63	CHEMBL3290142	C=CC(=O)Nc1cccc(Nc2ncc(NC(=O)c3cc(NC(=O)c4cccc(C(F)(F)F)c4)ccc3C)cn2)c1	27.2	7.57	0.633410822	0	0	3	1	0	0	1	0	29
64	CHEMBL508928	Cc1cccc(NC(=O)Nc2ccc(-c3cnc4c(-c5cnn(C)c5)cnn4c3N)cc2)c1	31.62	7.5	0.624464461	2	0	2	0	0	0	0	0	24
65	CHEMBL1967720	CC(C)(C(N)=O)n1cc(-c2cnc(N)c3c(-c4ccc(NC(=O)Nc5cccc(F)c5)cc4)csc23)cn1	39.81	7.4	0.644928967	1	1	2	0	0	0	1	0	27
66	CHEMBL1984162	COCCOC1CCC(n2nc(-c3ccc(Nc4nc5cc(C)cc(C)c5o4)cc3)c3c(N)ncnc32)CC1	39.81	7.4	0.638177105	2	0	0	0	0	1	0	0	29
67	CHEMBL509032	COc1cc(N2CCC(N3CCN(C)CC3)CC2)ccc1Nc1ncc(Cl)c(Nc2ccccc2S(=O)(=O)C(C)C)n1	50.12	7.3	0.677155285	0	0	2	0	1	0	0	0	27
68	CHEMBL306380	Cc1ccc(-c2nn(C(C)(C)C)c3ncnc(N)c23)cc1	63.1	7.2	0.622956924	1	0	1	0	0	3	0	0	16
69	CHEMBL1972220	Nc1ncc(-c2cnn(CCO)c2)c2scc(-c3ccc(NC(=O)Nc4ccc(OC(F)F)cc4)cc3)c12	63.1	7.2	0.631766061	1	1	2	0	0	1	0	0	26
70	CHEMBL1979516	CCNC(=O)c1cnc(N)c2c(-c3ccc(NC(=O)Nc4cccc(F)c4)cc3)csc12	63.1	7.2	0.624340093	0	1	2	0	0	0	1	0	23
71	CHEMBL459044	CCOc1ccccc1Oc1nc(Nc2ccc(N3CCNCC3)cc2)ncc1C(=O)Nc1c(C)cccc1C	78	7.11	0.696402015	1	0	3	0	0	0	0	1	31
72	CHEMBL1974254	CCOc1ccc(NC(=O)Nc2ccc(-c3csc4c(-c5cnn(C)c5)cnc(N)c34)cc2)cc1	79.43	7.1	0.62743995	1	1	2	0	0	1	0	0	26
73	CHEMBL1976376	Nc1ncnc2c1c(-c1ccc(Oc3ccc(CO)cc3)cc1)cn2C1CCOC1	79.43	7.1	0.625510213	0	0	2	0	0	0	0	0	23
74	CHEMBL1980995	CNC1CC2OC(C)(C1OC)n1c3ccccc3c3c4c(c5c6ccccc6n2c5c31)C(=O)NC4	79.43	7.1	0.690235921	0	0	0	0	0	0	0	0	28
75	CHEMBL1973540	O=C1Nc2ccc3ncsc3c2C1=CNc1ccc(S(=O)(=O)Nc2ccccn2)cc1	79.43	7.1	0.617785111	1	0	3	0	1	0	0	0	21
76	CHEMBL4166664	C=CC(=O)Nc1cc(-n2c(=O)ccc3cnc4ccc(-n5cccn5)cc4c32)ccc1C	97	7.01	0.668313106	1	0	0	0	1	0	0	0	25
77	CHEMBL1965170	COc1ccc(NC(=O)Nc2ccc(-c3csc4c(-c5cnn(CC(O)CO)c5)cnc(N)c34)cc2)cc1	100	7	0.634914795	1	1	2	0	0	1	0	0	27
78	CHEMBL1981725	CCN1CCN(c2ccc(Nc3nccc(-c4c(-c5cccc(C(=O)Nc6ccccc6F)c5)nc5ccccn45)n3)cc2)CC1	100	7	0.651435086	0	1	1	0	1	0	0	0	34
79	CHEMBL2005886	Cc1cc(N2CCOCC2)cc2[nH]c(-c3c(NCC(O)c4cccc(Cl)c4)cc[nH]c3=O)nc12	100	7	0.653453386	0	1	0	0	0	0	0	0	24
80	CHEMBL4085868	C=CC(=O)Nc1cc(Nc2cc(-c3cccc(NC(=O)c4ccc(N(C)C)cc4)c3C)cn(C)c2=O)ccc1C(=O)N1CCOCC1	113	6.95	0.666905371	0	1	2	0	0	0	0	0	36
81	CHEMBL4297674	CC#CC(=O)N[C@H]1CCCN(c2c(F)cc(C(N)=O)c3[nH]c(C)c(C)c23)C1	116	6.94	0.658731014	0	0	0	0	0	0	1	0	20
82	CHEMBL502156	COC(C)(C)CCn1nc(Nc2c(C)cccc2C)c2cnc(Nc3ccc(OCCN4CCCC4)c(F)c3)nc21	125	6.9	0.655046626	2	0	4	0	0	1	0	1	31
83	CHEMBL1993661	CNS(=O)(=O)c1ccccc1Nc1nc(Nc2cc(OC)c(OC)c(OC)c2)ncc1Cl	125.89	6.9	0.631180212	1	0	4	0	1	1	0	0	20
84	CHEMBL1996979	O=C(Nc1cnc2[nH]cc(-c3ccccc3)c2c1)c1c(F)cccc1F	125.89	6.9	0.605873593	0	0	3	1	0	0	0	0	20
85	CHEMBL1993243	CNC(=O)C=Cc1cnc(N)c2c(-c3ccc4c(c3)OCO4)csc12	125.89	6.9	0.601309086	0	1	2	0	1	0	0	0	18
86	CHEMBL1998112	COc1ccc(-c2cc3nccn3c(Nc3ccccc3C(N)=O)n2)cc1OC	158.49	6.8	0.622349903	0	0	3	0	1	0	0	1	21
87	CHEMBL1988581	Cc1cc(=O)n2ccc(CN(C)C)c(O)c2n1	158.49	6.8	0.588452763	0	1	0	0	0	0	0	1	12
88	CHEMBL2001485	Cc1ccc(NC(=O)Nc2ccc(-c3csc4c(-c5cnn(C(C)C(=O)N(C)C)c5)cnc(N)c34)cc2)cc1	158.49	6.8	0.654623009	1	1	2	0	0	0	0	0	29
89	CHEMBL1988838	Cc1cnc(Nc2cccc(S(N)(=O)=O)c2)nc1Nc1ccc(OCC(N)=O)cc1	158.49	6.8	0.61574644	1	0	4	0	0	0	0	0	19
90	CHEMBL1983268	CN1CCN(c2ccc(C(=O)Nc3n[nH]c4ccc(Cc5cc(F)cc(F)c5)cc34)c(NC3CCOCC3)c2)CC1	158.49	6.8	0.665086115	1	0	0	0	0	0	0	0	30
91	CHEMBL1987034	N#CCOc1ccc(Nc2nc(Nc3cccc(S(N)(=O)=O)c3)ncc2Br)cc1	158.49	6.8	0.608334168	2	0	4	0	0	1	0	0	18
92	CHEMBL2006564	CCN(C(C)=O)c1ccc(Nc2nc(NC3CC3)c3nc[nH]c3n2)cc1	158.49	6.8	0.613191369	1	0	2	0	0	2	0	0	18
93	CHEMBL1981047	COC(C(=O)N1Cc2[nH]nc(NC(=O)c3ccc(N4CCN(C)CC4)cc3)c2C1)c1ccccc1	199.53	6.7	0.649352663	1	0	2	0	0	0	0	1	25
94	CHEMBL1980391	COc1cc2c(cc1F)C(c1ccccc1Cl)=Nc1c(n[nH]c1C)N2	199.53	6.7	0.617902128	1	0	1	0	0	0	0	0	18
95	CHEMBL2216827	C=CC(=O)Nc1cccc(Nc2nc(Nc3ccc(Oc4ccnc(C(=O)NC)c4)cc3)ncc2F)c1	209.2	6.68	0.61838777	0	0	5	0	0	0	0	0	26
96	CHEMBL1974416	O=C(Nc1cnc2[nH]cc(-c3ccccc3)c2c1)c1cccc(F)c1F	251.19	6.6	0.604816609	0	0	3	1	0	0	0	0	20
97	CHEMBL491758	Fc1cnc(Nc2ccccc2)nc1Nc1ccccc1	251.19	6.6	0.57758988	0	0	4	0	0	0	0	0	16
98	CHEMBL1977148	COc1ccc(NC(=O)Nc2ccc(-c3csc4c(-c5cnn(CCO)c5)cnc(N)c34)cc2)cc1	251.19	6.6	0.628344225	1	1	2	0	0	1	0	0	26
99	CHEMBL243088	O=C(O)c1ccccc1Nc1ccnc(Nc2cccc(O)c2)n1	251.19	6.6	0.589644076	0	0	4	0	1	0	0	0	17
100	CHEMBL2004290	COc1ccc(NC(=O)Nc2ccc(-c3csc4c(-c5cnn(CC(C)(C)O)c5)cnc(N)c34)cc2)cc1	251.19	6.6	0.643855611	1	1	2	0	0	1	0	0	28
101	CHEMBL1977134	Nc1c(-c2ccc(NC(=O)Nc3cccc(C(F)(F)F)c3)cc2)cnc2c(-c3ccc4c(c3)OCO4)cnn12	316.23	6.5	0.630173501	1	0	4	0	0	0	0	0	27
102	CHEMBL1974664	COc1ccc(C=NNc2ncnc3c2[nH]c2ccccc23)cc1OC	316.23	6.5	0.595248533	1	0	1	0	0	0	0	0	19
103	CHEMBL1969502	O=C1NN=Cc2c[nH]c3cc(NC(=O)C4CC4c4ccccc4)cc1c23	316.23	6.5	0.611393546	1	0	0	0	0	0	0	0	20
104	CHEMBL539474	O=C1CCCN1Cc1ccc2c(c1)[nH]c(=O)c1cccn12	398.11	6.4	0.613329407	0	2	0	0	0	0	0	0	16
105	CHEMBL1979690	CN1CCN(c2ccc(Nc3ncc(Cl)c(Nc4ccc5[nH]ncc5c4)n3)cc2)CC1	398.11	6.4	0.621741512	1	0	0	0	0	0	0	0	21
106	CHEMBL1983111	CC(=O)NCC(=O)N1C2CCC1c1cc(Nc3ncc(C(F)(F)F)c(NC4CCC4)n3)ccc12	398.11	6.4	0.633604055	0	0	0	0	0	0	0	0	23
107	CHEMBL1979883	Cc1cccc(NC(=O)Nc2ccc(-c3csc4c(C#CCN(C)C)cnc(N)c34)cc2)c1	398.11	6.4	0.61823198	0	1	2	0	0	0	0	0	26
108	CHEMBL1967998	CCN1CCN(c2ccc(Nc3ncc(Cl)c(Nc4ccc5[nH]ncc5c4)n3)cc2)CC1	398.11	6.4	0.624675873	1	0	0	0	0	0	0	0	21
109	CHEMBL1968791	Cc1c(-c2cccc(OCc3ccccc3)c2)c2c(N)ncnc2n1C1CC(CN2CCCC2)C1	398.11	6.4	0.653922288	0	0	2	0	0	0	0	1	29
110	CHEMBL1973359	NC(=O)c1ccc2nc(-c3ccc([N+](=O)[O-])o3)cn2c1	398.11	6.4	0.567067276	0	0	0	0	1	0	0	0	12
111	CHEMBL1983923	Cc1cc(Nc2cc(N3CCN(C)CC3)nc(C=Cc3ccccc3)n2)n[nH]1	501.19	6.3	0.616060492	1	0	2	0	0	0	0	0	21
112	CHEMBL396523	O=C(O)c1ccccc1Nc1ccnc(Nc2ccc3[nH]ncc3c2)n1	501.19	6.3	0.594262434	1	0	2	0	1	0	0	0	18
113	CHEMBL2004544	O=S(=O)(O)c1ccc(NCc2ccc3c(c2)OCO3)c2c(O)cccc12	501.19	6.3	0.623440251	0	0	0	0	0	0	0	0	18
114	CHEMBL2001751	NC(COc1cncc(-c2ccc3c(c2)C(=Cc2ccco2)C(=O)N3)c1)Cc1c[nH]c2ccccc12	501.19	6.3	0.63242223	0	1	0	0	0	0	0	0	29
115	CHEMBL458997	CNC(=O)c1ccccc1Nc1nc(Nc2ccc(N3CCOCC3)cc2OC)ncc1Cl	501.19	6.3	0.63078288	0	0	2	0	1	0	0	0	23
116	CHEMBL196363	Cc1cccc(NC(=O)Nc2ccc(-c3csc4ncnc(N)c34)cc2)c1	501.19	6.3	0.610878069	0	0	2	0	0	0	0	0	20
117	CHEMBL1973211	Cc1cccc(NC(=O)Nc2ccc(-c3csc4c(C#CCN5CCCC5)cnc(N)c34)cc2)c1	630.96	6.2	0.619804328	0	1	2	0	0	0	0	0	28
118	CHEMBL1996831	O=C(O)c1c2c(nc3ccccc13)C(=C1CCCC1)CC2	630.96	6.2	0.610129287	0	0	0	1	0	0	0	0	18
119	CHEMBL1968590	CNC(=O)C=Cc1cnc(N)c2c(-c3ccc4sc(C)nc4c3)csc12	630.96	6.2	0.604784124	0	1	0	0	1	0	0	0	19
120	CHEMBL1996649	CCN(CC)CCCNC(=O)c1cnc(N)c2c(-c3ccc(NC(=O)Nc4cccc(F)c4)cc3)csc12	630.96	6.2	0.644699916	0	1	2	0	0	0	1	0	28
121	CHEMBL1998585	Nc1ncnc2scc(-c3ccc(NC(=O)Nc4cc(C(F)(F)F)ccc4F)cc3)c12	630.96	6.2	0.616555798	0	0	2	0	0	0	0	0	20
122	CHEMBL1997924	c1ccc(CNc2nc(Nc3cc(C4CC4)[nH]n3)c3sccc3n2)cc1	630.96	6.2	0.598358811	1	0	2	0	0	0	0	0	19
123	CHEMBL271381	COc1ccc(-c2ccc(NC(=O)Nc3cccc(Br)c3)cc2)c2c(N)noc12	630.96	6.2	0.614283815	0	0	2	0	0	1	0	0	21
124	CHEMBL1997335	COc1ccc(C2=NNc3cccc4c(OC)ccc2c34)cc1OC	630.96	6.2	0.60822208	2	0	1	0	0	1	0	0	20
125	CHEMBL2000393	O=c1[nH]c2cnc(-n3cnc4ccc(F)cc43)nc2n1C1CCOc2c(F)cccc21	630.96	6.2	0.625931303	1	0	1	0	1	0	0	0	21
126	CHEMBL483158	COc1cc(Nc2ncc3c(n2)-c2ccc(Cl)cc2C(c2c(F)cccc2OC)=NC3)ccc1C(=O)O	630.96	6.2	0.641263076	0	0	3	0	0	0	0	0	27
127	CHEMBL1972346	Oc1cc(O)cc(C=Cc2ccc(O)c(O)c2)c1	630.96	6.2	0.57117271	0	0	0	0	0	0	0	0	0
128	CHEMBL406845	CC(C)(C)n1nc(-c2ccc(Cl)cc2)c2c(N)ncnc21	630.96	6.2	0.617855041	1	0	1	0	0	3	0	0	15
129	CHEMBL1999414	CCN(CC)CCCNC(=O)c1cnc(N)c2c(-c3ccc(NC(=O)Nc4cccc(C)c4)cc3)csc12	630.96	6.2	0.645845129	0	1	2	0	0	0	0	0	29
130	CHEMBL475251	COc1cc(Nc2ncc(F)c(Nc3ccc4c(n3)NC(=O)C(C)(C)O4)n2)cc(OC)c1OC	630.96	6.2	0.628929163	0	0	2	0	0	1	0	0	22
131	CHEMBL2001239	Nc1ncnc(Nc2cc(CNC(=O)C(F)(F)F)c(O)c(-c3ccc(Cl)cc3)c2)n1	794.33	6.1	0.617213485	1	0	2	0	0	0	0	0	18
132	CHEMBL2007064	Cc1[nH]c(C=C2C(=O)Nc3ccccc32)c(C)c1CCC(=O)O	794.33	6.1	0.616496122	0	2	0	0	0	0	0	0	18
133	CHEMBL2001257	CCN(CC)CC#Cc1cnc(N)c2c(-c3ccc(NC(=O)Nc4cccc(C)c4)cc3)csc12	794.33	6.1	0.632160191	0	1	2	0	0	0	0	0	28
134	CHEMBL1965570	Nc1ncc(-c2ccoc2)c2scc(-c3ccc(NC(=O)Nc4ccccc4F)cc3)c12	794.33	6.1	0.618419057	0	1	2	0	0	0	0	0	24
135	CHEMBL1991734	CN1c2ccc(N)cc2C(c2ccccc2)c2cc(N)ccc21	794.33	6.1	0.620895084	0	0	2	0	0	1	0	0	0
136	CHEMBL1980896	Nc1ncnc2sc(Br)c(-c3ccc(NC(=O)Cc4cccc(Cl)c4)cc3)c12	794.33	6.1	0.624623669	0	0	2	0	0	0	0	0	20
137	CHEMBL242865	O=C(O)c1ccccc1Nc1ccnc(Nc2ccc([N+](=O)[O-])cc2)n1	1000	6	0.595807311	0	0	4	0	1	0	0	0	17
138	CHEMBL1090356	O=C(Cc1ccccc1)Nc1cccc(-c2nc3sccn3c2-c2ccnc(Nc3ccc(N4CCOCC4)cc3)n2)c1	1000	6	0.647646082	0	0	1	0	0	0	0	0	33
139	CHEMBL2007421	CC(C)Oc1cc(Nc2nc(NC(C)c3ccc(F)cn3)ncc2Cl)n[nH]1	1000	6	0.647034532	1	0	0	0	0	0	0	0	17
140	CHEMBL1988300	Nc1ccc(-c2csc3c(C=Cc4nc5ccccc5[nH]4)cnc(N)c23)cc1	1000	6	0.606146605	0	1	2	0	0	0	0	0	22
141	CHEMBL24828	COc1cc2c(Nc3ccc(Br)cc3F)ncnc2cc1OCC1CCN(C)CC1	1258.93	5.9	0.627699041	0	0	2	0	0	1	0	0	22
142	CHEMBL1970352	CCOC(=O)c1c(C)n(-c2ccc(I)cc2)c2c1cc(O)c1ccccc12	1258.93	5.9	0.641595414	0	0	1	0	0	0	0	0	22
143	CHEMBL1972355	COc1c(-c2nc3ccccc3[nH]2)c(O)cc2oc(C)cc(=O)c12	1258.93	5.9	0.603600221	0	0	1	0	1	0	0	0	18
144	CHEMBL1975927	COc1ccc(-n2ccc3cnc(Nc4cc(OC)c(OC)c(OC)c4)nc32)cc1	1258.93	5.9	0.618950796	1	0	2	0	0	1	0	0	22
145	CHEMBL1081312	Nc1ncnc2c1c(-c1cnc3[nH]ccc3c1)nn2C1CCCC1	1584.89	5.8	0.602387864	1	0	0	0	0	0	0	0	17
146	CHEMBL572878	Cc1cc(Nc2cc(N3CCN(C)CC3)nc(Sc3ccc(NC(=O)C4CC4)cc3)n2)n[nH]1	1584.89	5.8	0.627358787	1	0	2	0	0	0	0	0	23
147	CHEMBL1983715	CCNc1nc(C)c(-c2ccnc(Nc3ccc(N4CCN(C(C)=O)CC4)cc3)n2)s1	1584.89	5.8	0.628474366	0	0	0	0	0	0	0	0	22
148	CHEMBL1988692	CC(C)NC1=NNC(=O)C1=Cc1cc2ccccc2[nH]1	1584.89	5.8	0.588635847	1	1	0	0	0	0	0	0	15
149	CHEMBL1988141	CCC(=O)Nc1ccc(C(=O)N2CCNCC2)c(O)c1	1584.89	5.8	0.614346508	0	0	1	0	0	0	0	0	14
150	CHEMBL522892	CN1CCN(c2ccc3nc(-c4c(N)c5c(F)cccc5[nH]c4=O)[nH]c3c2)CC1	1995.26	5.7	0.622787115	0	0	0	0	0	0	0	0	21
151	CHEMBL1084546	CN(c1ncccc1CNc1nc(Nc2ccc3c(c2)CC(=O)N3)ncc1C(F)(F)F)S(C)(=O)=O	1995.26	5.7	0.636260841	1	0	0	0	0	1	0	0	21
152	CHEMBL2001228	O=C(Nc1cccc(-c2nc3sccn3c2-c2ccnc(Nc3cccc(N4CCOCC4)c3)n2)c1Cl)c1ccccc1F	1995.26	5.7	0.654340593	0	0	1	0	0	0	0	0	32
153	CHEMBL1983640	Cc1ccc(F)c(NC(=O)Nc2ccc(-c3coc4c(C#CCN5CCOCC5)cnc(N)c34)cc2)c1	1995.26	5.7	0.625063915	0	0	2	0	0	0	0	0	28
154	CHEMBL1974328	Cc1cccc(Nc2nc(NC3CCCCC3N)cnc2C(N)=O)c1	2511.89	5.6	0.64239795	0	0	2	0	0	0	0	0	18
155	CHEMBL1978371	N#CC1=C(c2ccccc2)CC(c2ccc(Cl)cc2)C(C(=O)c2ccccc2)C1=O	2511.89	5.6	0.659143975	1	0	0	0	0	0	0	0	26
156	CHEMBL259084	O=C(O)c1ccc(Nc2ncc3c(n2)-c2ccc(Cl)cc2C(c2c(F)cccc2F)=NC3)cc1	2511.89	5.6	0.630400089	0	0	3	0	0	0	0	0	25
157	CHEMBL1964441	CNCC#Cc1cnc(N)c2c(-c3ccc(NC(=O)Nc4cccc(C)c4)cc3)csc12	2511.89	5.6	0.608667723	0	1	2	0	0	0	0	0	25
158	CHEMBL1992581	O=C(Cc1ccc(-c2cccnc2)cc1)Nc1ccc(SC(F)F)cc1	2511.89	5.6	0.615451902	0	0	2	0	0	1	0	0	20
159	CHEMBL1999484	CNc1nc(C)c(-c2ccnc(Nc3ccc(N4CCNCC4)cc3)n2)s1	2511.89	5.6	0.615574882	0	0	0	0	0	0	0	0	19
160	CHEMBL1977138	CC(Nc1cncc(-n2cnc3ccc(C#N)cc32)n1)c1ccccc1F	2511.89	5.6	0.612206737	1	0	2	0	0	0	0	0	20
161	CHEMBL1421720	O=C(Cc1cccs1)Nc1nc2ccccc2s1	3162.28	5.5	0.564704503	0	1	0	0	0	0	0	0	13
162	CHEMBL1975923	CC(CCC(=O)O)(c1ccc(O)c(N)c1)c1ccc(O)c(N)c1	3162.28	5.5	0.637051757	0	0	0	0	0	1	0	0	17
163	CHEMBL2006765	CCCNC(=O)c1ccc(Nc2nc(NCC(F)(F)F)c3cc[nH]c3n2)cc1	3162.28	5.5	0.60490783	1	0	2	0	0	0	0	0	18
164	CHEMBL1966842	COc1ccc(CN(C)C)cc1Nc1nccc(-c2c(-c3cccc(NC(=O)Cc4ccccc4)c3)nc3sccn23)n1	3162.28	5.5	0.693308939	0	0	3	0	0	0	0	0	33
165	CHEMBL1983575	O=C(NN=Cc1cc(Br)c(O)c(Br)c1)Nc1ccccc1	3162.28	5.5	0.584235949	1	0	0	0	0	0	0	0	14
166	CHEMBL215152	CCN(CCO)CCCOc1ccc2c(Nc3cc(CC(=O)Nc4cccc(F)c4)[nH]n3)ncnc2c1	3981.07	5.4	0.631667389	1	0	1	0	0	0	0	0	26
167	CHEMBL2005449	Cc1cc(Nc2nc(Cl)cc(NCc3ccccc3)n2)n[nH]1	3981.07	5.4	0.585182596	1	0	2	0	0	0	0	0	15
168	CHEMBL1983980	O=C(Nc1nc2ccccc2s1)c1cccc2c1CN(c1nc(C(=O)O)c(-c3ccc(CO)cc3)s1)CC2	3981.07	5.4	0.631086267	0	0	3	0	0	0	0	0	28
169	CHEMBL1991818	CCN1c2cc(N)ccc2-c2ccc(N)cc2C1(O)c1ccccc1	3981.07	5.4	0.644990633	0	0	2	0	0	1	0	0	0
170	CHEMBL202721	COc1cc2c(Nc3ccc(NC(=O)c4ccccc4)cc3)ncnc2cc1OCCCN1CCOCC1	3981.07	5.4	0.628007246	0	0	2	0	0	1	0	0	29
171	CHEMBL1980407	NC(COc1cncc(-c2ccc3c(c2)C(=Cc2ccc[nH]2)C(=O)N3)c1)Cc1ccccc1	3981.07	5.4	0.629295651	0	1	0	0	0	0	0	0	27
172	CHEMBL101311	CN(C)CC(O)COc1ccc(Nc2nccc(Nc3cc(Cl)ccc3Cl)n2)cc1	3981.07	5.4	0.621224633	0	0	4	0	0	0	0	0	21
173	CHEMBL1973013	Cc1cnc(Nc2nc(NC(C)C)ncc2Br)s1	3981.07	5.4	0.580719987	0	0	0	0	0	0	0	0	11
174	CHEMBL1984296	Cc1ccc(C)c(NC(=O)c2cc(-c3ccco3)nc3ccccc23)c1	3981.07	5.4	0.617239969	0	0	0	1	1	0	0	0	22
175	CHEMBL1982413	CN(Cc1cc(Cl)c(O)c2ncccc12)C1CCCCC1	5011.87	5.3	0.631023295	0	0	0	0	0	0	0	0	17
176	CHEMBL1233887	COc1ccc2c(c1)c(-c1cc3nccnc3[nH]1)cn2C	5011.87	5.3	0.588377827	0	1	0	0	0	0	0	0	16
177	CHEMBL1989471	Cc1ccnc2[nH]c3cc(C(C)C)ccc3c(=O)c12	5011.87	5.3	0.602093714	0	0	0	0	0	0	0	0	16
178	CHEMBL1970290	CCN(CC)CCNC(=O)c1cccc(-n2nc(C(C)(C)C)cc2NC(=O)Nc2cccc3ccccc23)c1	5011.87	5.3	0.65910244	1	0	1	0	0	0	0	0	31
179	CHEMBL1992125	COc1cc(Nc2ncnc(N3CCCc4cc(C)ccc43)n2)cc(OC)c1OC	5011.87	5.3	0.621671706	1	0	2	0	0	1	0	0	22
180	CHEMBL1992042	O=C(Nc1cccc(C2Nc3ccc4ccccc4c3C3C=CCC32)c1)c1ccc(F)cc1	5011.87	5.3	0.639275483	0	0	3	0	0	0	1	0	22
181	CHEMBL2004033	O=c1[nH]n2ccccc2c1Br	5011.87	5.3	0.522459518	1	2	0	0	0	0	0	0	7
182	CHEMBL1971227	O=CN(O)C(CS(=O)(=O)c1ccc(-c2ccc(C(F)(F)F)cc2)cc1)c1ccc(O)cc1	6309.57	5.2	0.642001639	0	0	0	0	0	0	0	0	21
183	CHEMBL2004637	CCN(CCN)C(=O)c1cccc(-n2nc(C(C)(C)C)cc2NC(=O)Nc2cccc3ccccc23)c1	6309.57	5.2	0.66387666	1	0	1	0	0	0	0	0	29
184	CHEMBL1949855	O=c1[nH]cnc2c(Cl)cccc12	25118.86	4.6	0.528414351	0	0	0	0	0	0	0	0	8
185	CHEMBL2001613	O=c1[nH][nH]c2ccc(Br)cc12	31622.78	4.5	0.520285573	0	0	0	0	0	0	0	0	7
186	CHEMBL1995765	Nc1cc(=O)[nH]n1-c1ccccn1	31622.78	4.5	0.534598472	1	0	0	1	0	0	0	0	8
187	CHEMBL1975212	Nc1ncnc2scc(-c3ccccc3)c12	31622.78	4.5	0.565437123	0	0	2	0	0	0	0	0	12
188	CHEMBL1999120	CC(C)c1cc(=O)[nH]c2[nH][nH]c(=O)c12	50118.72	4.3	0.571497756	1	0	0	0	0	0	0	0	9
189	CHEMBL1997041	Cc1cc(-c2ncnc3[nH]ccc23)ccc1F	50118.72	4.3	0.566906963	0	0	1	0	0	0	0	0	13
190	CHEMBL1980671	Nc1ncnc2c1C(=O)Nc1ccccc1N2	50118.72	4.3	0.564782167	0	0	0	0	0	0	0	0	11
191	CHEMBL1998228	Clc1cc2nnc(-c3ccccc3)n2cn1	50118.72	4.3	0.551995867	2	0	1	0	0	0	0	0	11
192	CHEMBL4085457	C=CC(=O)N1C[C@H](Nc2ncnc3[nH]ccc23)CC[C@@H]1C	62300	4.21	0.619380531	0	0	0	0	0	1	0	0	15
193	CHEMBL1975921	O=c1[nH]c2cc(Br)cnc2[nH]1	63095.73	4.2	0.510710908	0	0	0	0	0	0	0	0	6
194	CHEMBL2003785	Fc1cccc(CNc2ncnc3[nH]cnc23)c1	63095.73	4.2	0.559922486	0	0	2	0	0	0	0	0	12
195	CHEMBL1974875	O=C(O)c1csc2c1NCCNC2=O	79432.82	4.1	0.553393537	0	0	0	0	0	0	0	0	8
196	CHEMBL451401	NC(=O)c1cccc2cn[nH]c12	79432.82	4.1	0.530750458	1	0	0	0	0	0	0	0	8
197	CHEMBL1974617	OCc1cc(-c2ccc3[nH]ncc3c2)on1	100000	4	0.552935369	1	0	0	0	0	0	0	0	11
